# Supplementary material for: Construction and Comprehensive Analysis of a circRNA-miRNA-mRNA Regulatory Network to Reveal the Pathogenesis of Hepatocellular Carcinoma
Source: Front Mol Biosci. 2022 Jan 24;9:801478. doi: 10.3389/fmolb.2022.801478 (PMC8819184; doi:10.3389/fmolb.2022.801478)
Supplement: Supplementary file 4 [file DataSheet1.XLSX]

## Sheet: RNaseR-t test
	RNaseR (-)	RNaseR (+)	t	P		RNaseR (-)	RNaseR (+)	t	P
MBNL3 mRNA	1.02207	0.0229978	88.891	<0.001	hsa_circRNA_105031	1.01877	1.19712	-0.215	0.849
	0.988393	0.0206642				1.00114	0.711967
	0.989894	0.0217823				0.980458	1.19571
AGK mRNA	0.984578	0.0712098	51.632	<0.001	hsa_circRNA_104515	1.04891	1.45834	-5.397	0.006
	1.0328	0.092033				1.01095	1.3467
	0.983404	0.0687069				0.943043	1.25876
ROBO1 mRNA	0.999916	0.0553189	66.294	<0.001	hsa_circRNA_066568	0.98148	1.25746	-1.703	0.164
	1.02475	0.0478378				1.07199	1.23027
	0.975929	0.0472721				0.950451	0.989498
GPC3 mRNA	0.940556	0.00293475	32.912	0.001	hsa_circRNA_091581	0.782488	1.0963	0.018	0.987
	1.03559	0.00417013				1.19033	0.776758
	1.02667	0.0037897				1.07363	1.16443

## Sheet: PCR-Wilcoxon
hsa_circRNA_091581			hsa_circRNA_066568			hsa_circRNA_105031			hsa_circRNA_104515
HCC tissues	Adjacent liver tissues		HCC tissues	Adjacent liver tissues		HCC tissues	Adjacent liver tissues		HCC tissues	Adjacent liver tissues
1.00128	0.20799		1.00003	0.227691		1.00708	1.14448		1.00011	0.941149
3.75503	0.124496		9.68011	0.243034		5.57094	1.3716		1.96546	0.924987
1.87642	0.123534		0.510232	0.297444		0.71242	1.20367		0.525022	0.948044
2.94319	0.13277		1.01608	0.175332		2.30089	1.11662		2.08025	0.874527
3.54159	0.191811		0.423725	0.146962		1.50783	10.8997		0.48736	1.79981
2.67119	0.126977		0.169088	0.098432		7.20025	5.41593		1.60212	1.13321
0.123706	0.082913		0.444744	0.069165		3.2843	3.7379		2.52538	1.10768
12.2039	0.094451		0.104703	0.082217		11.2079	5.64957		0.542908	1.19956
0.104382	0.075905		0.121267	0.05451		6.28245	28.3218		0.8688	1.10062
0.300639	0.051648		0.064438	0.032319		5.15623	13.3391		0.514272	0.686066
0.006047	0.127148		0.078795	0.065771		2.93375	16.4285		0.329028	1.14933
3.44116	0.137877		0.31522	0.22044		16.72	15.5139		0.542294	1.19157
2.51131	0.385066		5.20575	0.472233		22.7969	61.1194		1.83542	1.66925
3.70748	0.38831		1.09404	0.57419		17.144	26.3077		2.65336	2.4535
0.104833	0.133685		0.275946	0.281934		13.4313	16.3796		1.44638	1.89717
1.19152	1.90084		1.34603	1.26883		15.1281	10.8881		1.08191	1.26128
2.0514	0.121381		0.095421	0.193528		6.09621	3.34631		2.33515	0.51992
0.399695	0.164307		2.09043	0.331303		2.83124	5.21606		1.24784	1.39418
15.2602	0.480812		5.0145	0.426643		20.5467	12.2034		1.44245	1.68043
0.025802	0.109074		0.20461	0.156721		0.449631	5.56649		0.159371	0.166476
0.633302	0.301963		0.243039	0.387594		7.51796	15.2575		0.272144	1.47372
1.9075	0.363061		1.41806	0.616945		6.53219	15.7251		0.469732	1.48075
0.895143	0.300194		0.397281	0.439215		4.45977	6.68651		0.584299	0.987279
0.496897	0.142859		0.186264	0.183066		1.70893	4.96166		0.538936	0.734323
0.270438	0.104752		0.070844	0.18028		2.56457	4.90815		0.195938	0.655524
2.13618	0.309037		0.429811	0.481544		5.20976	18.2617		0.509549	2.14232
2.98362	0.412917		0.387698	0.513109		17.5233	18.4905		2.70748	2.03352
0.960859	0.295801		0.732447	0.498019		8.86487	22.3165		0.683723	1.46473
6.4921	0.212873		0.672117	0.427427		11.0971	13.6599		1.33732	1.3989
4.36634	0.189469		1.75872	0.469885		8.58355	12.9471		1.19667	1.19803
